# Supplementary material for: Pathogenic germline variants in SMARCA4 and further cancer predisposition genes in early onset ovarian cancer
Source: Cancer Med. 2023 Jun 22;12(14):15256–60. doi: 10.1002/cam4.6214 (PMC10417158; doi:10.1002/cam4.6214)
Supplement: Supplementary file 1 — Table S1: Patient characteristics and germline test results. [file CAM4-12-15256-s001.xlsx]

## Sheet: Table S1
DB_STAND	ABFRAGE	ZENTRUM	patient nr.	AAD (years)	tumour phenotype	family cancer history (BC/OC)	gene	HGVS (nucleotide)	HGVS (protein)	classification GC-HBOC	ClinVar classification (as of 4/2023)	ClinVar accession
15.07.2020	16.07.2020	Köln	1	26	SCCOHT	no	SMARCA4	c.1648dup	p.(Leu550Profs*14)	Pathogenic	/
15.07.2020	16.07.2020	Köln	2	27	SCCOHT	yes	SMARCA4	c.810dup	p.(Gly271Argfs*16)	Pathogenic	Pathogenic​ (2)	VCV001762032.3
15.07.2020	16.07.2020	Köln	3	35	SCCOHT	no
15.07.2020	16.07.2020	Köln	4	21	borderline ovarian tumour	no
15.07.2020	16.07.2020	Köln	5	32	borderline ovarian tumour	yes
15.07.2020	16.07.2020	Köln	6	33	borderline ovarian tumour	yes
15.07.2020	16.07.2020	Köln	7	39	borderline ovarian tumour	no
15.07.2020	16.07.2020	Köln	8	37	borderline ovarian tumour	yes
15.07.2020	16.07.2020	Köln	9	16	borderline ovarian tumour	no
15.07.2020	16.07.2020	Köln	10	37	borderline ovarian tumour	no
15.07.2020	16.07.2020	Köln	11	35	borderline ovarian tumour	yes
15.07.2020	16.07.2020	Köln	12	35	borderline ovarian tumour	yes
15.07.2020	16.07.2020	Köln	13	34	borderline ovarian tumour	no
15.07.2020	16.07.2020	Köln	14	29	borderline ovarian tumour	yes
15.07.2020	16.07.2020	Köln	15	23	borderline ovarian tumour	yes
15.07.2020	16.07.2020	Köln	16	13	borderline ovarian tumour	no
15.07.2020	16.07.2020	Köln	17	31	borderline ovarian tumour	yes
15.07.2020	16.07.2020	Köln	18	28	borderline ovarian tumour	yes
15.07.2020	16.07.2020	Köln	19	20	borderline ovarian tumour	no
15.07.2020	16.07.2020	Köln	20	24	borderline ovarian tumour	yes
15.07.2020	16.07.2020	Köln	21	33	borderline ovarian tumour	yes
15.07.2020	16.07.2020	Köln	22	28	borderline ovarian tumour	no
15.07.2020	16.07.2020	Köln	23	36	borderline ovarian tumour	no
15.07.2020	16.07.2020	Köln	24	26	borderline ovarian tumour	yes
15.07.2020	16.07.2020	Köln	25	28	borderline ovarian tumour	yes
15.07.2020	16.07.2020	Köln	26	23	borderline ovarian tumour	yes
15.07.2020	16.07.2020	Köln	27	28	borderline ovarian tumour	yes
15.07.2020	16.07.2020	Köln	28	18	borderline ovarian tumour	yes
15.07.2020	16.07.2020	Köln	29	31	borderline ovarian tumour	yes
15.07.2020	16.07.2020	Köln	30	19	borderline ovarian tumour	yes
15.07.2020	16.07.2020	Köln	31	25	borderline ovarian tumour	yes
15.07.2020	16.07.2020	Köln	32	37	borderline ovarian tumour	no
15.07.2020	16.07.2020	Köln	33	28	borderline ovarian tumour	yes
15.07.2020	16.07.2020	Köln	34	37	borderline ovarian tumour	yes
15.07.2020	16.07.2020	Köln	35	38	borderline ovarian tumour	no
15.07.2020	16.07.2020	Köln	36	31	borderline ovarian tumour	yes
15.07.2020	16.07.2020	Köln	37	22	borderline ovarian tumour	no
15.07.2020	16.07.2020	Köln	38	39	borderline ovarian tumour	no
15.07.2020	16.07.2020	Köln	39	24	borderline ovarian tumour	yes
15.07.2020	16.07.2020	Köln	40	40	borderline ovarian tumour	yes	ATM	c.7630-2A>C	splice variant	Pathogenic	Pathogenic (21); Likely pathogenic (1)	VCV000127447.56
15.07.2020	16.07.2020	Köln	41	35	borderline ovarian tumour	yes
15.07.2020	16.07.2020	Köln	42	34	borderline ovarian tumour	yes	ATM	c.4143dup	p.(Pro1382Serfs*6)	Pathogenic	Pathogenic​ (5)	VCV000181880.18
15.07.2020	16.07.2020	Köln	43	28	clear cell	yes
15.07.2020	16.07.2020	Köln	44	30	clear cell	no	PMS2	c.2T>A	start loss	Likely pathogenic	Pathogenic (9); Likely pathogenic (1); Uncertain significance (1)	VCV000182809.25
15.07.2020	16.07.2020	Köln	45	19	clear cell	no	TP53	c.920-1G>A	splice variant	Likely pathogenic	Pathogenic (6); Likely pathogenic (1)	VCV000141377.27
15.07.2020	16.07.2020	Köln	46	38	clear cell	yes	BRCA1	c.2246_2280del	p.(Asp749Glyfs*7)	Pathogenic	Pathogenic​ (2)	VCV000254410.7
15.07.2020	16.07.2020	Köln	47	26	clear cell	no
15.07.2020	16.07.2020	Köln	48	39	clear cell	yes	FANCM	c.1972C>T	p.(Arg658*)	Pathogenic	Pathogenic (4); Likely pathogenic (2)	VCV000444327.26
15.07.2020	16.07.2020	Köln	49	31	endometrioid	no
15.07.2020	16.07.2020	Köln	50	38	endometrioid	no
15.07.2020	16.07.2020	Köln	51	30	endometrioid	yes
15.07.2020	16.07.2020	Köln	52	29	endometrioid	no
15.07.2020	16.07.2020	Köln	53	32	endometrioid	no
15.07.2020	16.07.2020	Köln	54	39	endometrioid	yes
15.07.2020	16.07.2020	Köln	55	30	endometrioid	no
15.07.2020	16.07.2020	Köln	56	40	endometrioid	yes	MLH1	c.2141G>A	p.(Trp714*)	Pathogenic	Pathogenic (7)	VCV000090068.11
15.07.2020	16.07.2020	Köln	57	26	endometrioid	no
15.07.2020	16.07.2020	Köln	58	40	endometrioid	no
15.07.2020	16.07.2020	Köln	59	30	endometrioid	no
15.07.2020	16.07.2020	Köln	60	38	endometrioid	no
15.07.2020	16.07.2020	Köln	61	39	endometrioid	no	BRCA1	c.3481_3491del	p.(Glu1161Phefs*3)	Pathogenic	Pathogenic​ (32)	VCV000017684.55
15.07.2020	16.07.2020	Köln	62	40	endometrioid	no
15.07.2020	16.07.2020	Köln	63	38	endometrioid	no
15.07.2020	16.07.2020	Köln	64	26	high grade serous	yes	BRIP1	c.1804dup	p.(Asp602Glyfs*3)	Pathogenic	/	/
15.07.2020	16.07.2020	Köln	65	27	high grade serous	no
15.07.2020	16.07.2020	Köln	66	29	high grade serous	no
15.07.2020	16.07.2020	Köln	67	39	high grade serous	yes	BRCA1	c.5266dup	p.(Gln1756Profs*74)	Pathogenic	Pathogenic​ (73)	VCV000017677.98
15.07.2020	16.07.2020	Köln	68	31	high grade serous	yes	BRCA1	c.5266dup	p.(Gln1756Profs*7)	Pathogenic	Pathogenic​ (73)	VCV000017677.98
15.07.2020	16.07.2020	Köln	69	38	high grade serous	no	BRCA1	c.1271del	p.(Gly424Valfs*6)	Pathogenic	Pathogenic​ (18)	VCV001765579.1
15.07.2020	16.07.2020	Köln	70	30	high grade serous	yes
15.07.2020	16.07.2020	Köln	71	40	high grade serous	yes
15.07.2020	16.07.2020	Köln	72	32	high grade serous	yes
15.07.2020	16.07.2020	Köln	73	35	high grade serous	no	BRCA1	c.181T>G	p.(Cys61Gly)	Pathogenic	Pathogenic​ (59)	VCV000017661.95
15.07.2020	16.07.2020	Köln	74	36	high grade serous	yes	BRCA1	c.1360_1361delAG	p.(Ser454*)	Pathogenic	Pathogenic​ (1)	VCV000037406.40
15.07.2020	16.07.2020	Köln	75	25	high grade serous	no
15.07.2020	16.07.2020	Köln	76	26	high grade serous	no
15.07.2020	16.07.2020	Köln	77	40	high grade serous	no	BRCA2	c.7976G>A	p.(Arg2659Lys)	Pathogenic	Pathogenic (24)	VCV000038131.35
15.07.2020	16.07.2020	Köln	78	37	high grade serous	no
15.07.2020	16.07.2020	Köln	79	34	high grade serous	no
15.07.2020	16.07.2020	Köln	80	36	high grade serous	no	BRCA1	c.5266dup	p.(Gln1756Profs*74)	Pathogenic	Pathogenic​ (73)	VCV000017677.98
15.07.2020	16.07.2020	Köln	81	34	high grade serous	no
15.07.2020	16.07.2020	Köln	82	40	high grade serous	yes
15.07.2020	16.07.2020	Köln	83	38	high grade serous	no	BRCA1	c.514del	p.(Gln172Asnfs*62)	Pathogenic	Pathogenic​ (15)	VCV000055421.25
15.07.2020	16.07.2020	Köln	84	31	high grade serous	no
15.07.2020	16.07.2020	Köln	85	32	high grade serous	yes
15.07.2020	16.07.2020	Köln	86	39	high grade serous	no	BRCA1	c.2043dup	p.(Asn682*)	Pathogenic	Pathogenic​ (6); Likely pathogenic (1)	VCV000216102.18
15.07.2020	16.07.2020	Köln	87	39	high grade serous	no	BRCA1	del Ex22, c.(5332+1_5333-1)_(5406+1_5407-1)del,	large rearrangement	Pathogenic	Pathogenic​ (1)	VCV000993167.2
15.07.2020	16.07.2020	Köln	88	31	high grade serous	yes
15.07.2020	16.07.2020	Köln	89	28	high grade serous	no
15.07.2020	16.07.2020	Köln	90	39	high grade serous	no
15.07.2020	16.07.2020	Köln	91	39	high grade serous	no	BRCA1	c.2142_2144delinsAG	p.(Asn714Lysfs*22)	Pathogenic	Pathogenic​ (2)	VCV000266225.6
15.07.2020	16.07.2020	Köln	92	28	high grade serous	yes
15.07.2020	16.07.2020	Köln	93	40	high grade serous	yes	BRCA1	c.181T>G	p.(Cys61Gly)	Pathogenic	Pathogenic​ (59)	VCV000017661.95
15.07.2020	16.07.2020	Köln	94	39	high grade serous	no
15.07.2020	16.07.2020	Köln	95	37	high grade serous	yes
15.07.2020	16.07.2020	Köln	96	39	high grade serous	no	BRCA1	c.181T>G	p.(Cys61Gly)	Pathogenic	Pathogenic​ (59)	VCV000017661.95
15.07.2020	16.07.2020	Köln	97	29	high grade serous	no
15.07.2020	16.07.2020	Köln	98	39	high grade serous	yes
15.07.2020	16.07.2020	Köln	99	29	high grade serous	no
15.07.2020	16.07.2020	Köln	100	24	high grade serous	no
15.07.2020	16.07.2020	Köln	101	21	high grade serous	no
15.07.2020	16.07.2020	Köln	102	33	high grade serous	no
15.07.2020	16.07.2020	Köln	103	32	high grade serous	no	BRCA1	c.4035del	p.(Glu1346Lysfs*20)	Pathogenic	Pathogenic​ (32)	VCV000037560.64
15.07.2020	16.07.2020	Köln	104	39	high grade serous	yes	BRCA1	c.1687C>T	p.(Gln563*)	Pathogenic	Pathogenic​ (48)	VCV000037426.86
15.07.2020	16.07.2020	Köln	105	31	high grade serous	no
15.07.2020	16.07.2020	Köln	106	31	high grade serous	no
15.07.2020	16.07.2020	Köln	107	39	high grade serous	yes	BRCA1	del Ex17, c.(4986+1_4987-1)_(5074+1_5075-1)del	large rearrangement	Pathogenic	Pathogenic​ (3)	VCV000266506.5
15.07.2020	16.07.2020	Köln	108	36	high grade serous	no	CHEK2	c.241G>T	p.(Glu81*)	Pathogenic	/	/
15.07.2020	16.07.2020	Köln	109	40	high grade serous	no	BRCA1	c.2744_2745del	p.(Ser915*)	Pathogenic	Pathogenic​ (8)	VCV000054668.13
15.07.2020	16.07.2020	Köln	110	32	high grade serous	no
15.07.2020	16.07.2020	Köln	111	36	high grade serous	no	BRCA1	c.5408G>C	p.(Gly1803Ala)	Pathogenic	​Pathogenic (2); Likely pathogenic (3); Uncertain significance (2)	VCV000037668.31
15.07.2020	16.07.2020	Köln	112	22	high grade serous	no
15.07.2020	16.07.2020	Köln	113	37	high grade serous	no	CHEK2	c.433C>T	p.(Arg145Trp)	Likely pathogenic	Likely pathogenic​ (25)	VCV000005592.52
15.07.2020	16.07.2020	Köln	114	36	high grade serous	no	BRCA1	c.3193dup	p.(Asp1065Glyfs*2)	Pathogenic	Pathogenic​ (10)	VCV000054796.19
15.07.2020	16.07.2020	Köln	115	21	high grade serous	yes
15.07.2020	16.07.2020	Köln	116	22	high grade serous	yes
15.07.2020	16.07.2020	Köln	117	33	high grade serous	yes	RAD50	del Ex20-21, c.(3036+1_3037-1)_(3389+1_3390-1)del	large rearrangement	Pathogenic	/	/
15.07.2020	16.07.2020	Köln	118	32	high grade serous	yes
15.07.2020	16.07.2020	Köln	119	21	high grade serous	yes
15.07.2020	16.07.2020	Köln	120	35	high grade serous	yes
15.07.2020	16.07.2020	Köln	121	34	high grade serous	yes
15.07.2020	16.07.2020	Köln	122	25	high grade serous	yes
15.07.2020	16.07.2020	Köln	123	34	high grade serous	yes
15.07.2020	16.07.2020	Köln	124	34	high grade serous	yes
15.07.2020	16.07.2020	Köln	125	39	high grade serous	yes	BRCA1	c.4035delA	p.(Glu1346Lysfs*20)	Pathogenic	Pathogenic​ (32)	VCV000037560.64
15.07.2020	16.07.2020	Köln	126	31	low grade serous	yes
15.07.2020	16.07.2020	Köln	127	28	low grade serous	no
15.07.2020	16.07.2020	Köln	128	32	low grade serous	yes
15.07.2020	16.07.2020	Köln	129	21	low grade serous	no
15.07.2020	16.07.2020	Köln	130	27	low grade serous	no
15.07.2020	16.07.2020	Köln	131	33	low grade serous	yes
15.07.2020	16.07.2020	Köln	132	28	low grade serous	no
15.07.2020	16.07.2020	Köln	133	34	low grade serous	yes
15.07.2020	16.07.2020	Köln	134	30	low grade serous	no
15.07.2020	16.07.2020	Köln	135	40	low grade serous	no
15.07.2020	16.07.2020	Köln	136	26	low grade serous	yes	FANCM	c.5101C>T	p.(Gln1701*)	Pathogenic	Pathogenic (3); Likely pathogenic (3); Uncertain significance (1)	VCV000412519.32
15.07.2020	16.07.2020	Köln	137	18	low grade serous	no
15.07.2020	16.07.2020	Köln	138	31	low grade serous	no
15.07.2020	16.07.2020	Köln	139	35	low grade serous	no
15.07.2020	16.07.2020	Köln	140	40	low grade serous	yes
15.07.2020	16.07.2020	Köln	141	39	low grade serous	no
15.07.2020	16.07.2020	Köln	142	39	low grade serous	no
15.07.2020	16.07.2020	Köln	143	31	low grade serous	no
15.07.2020	16.07.2020	Köln	144	34	low grade serous	no	RAD51C	c.428A>G	p.(Gln143Arg)	Likely pathogenic	Likely pathogenic (1); Uncertain significance (8)	VCV000128205.29
15.07.2020	16.07.2020	Köln	145	30	low grade serous	no
15.07.2020	16.07.2020	Köln	146	25	low grade serous	yes
15.07.2020	16.07.2020	Köln	147	36	low grade serous	no
15.07.2020	16.07.2020	Köln	148	34	low grade serous	no
15.07.2020	16.07.2020	Köln	149	24	low grade serous	no
15.07.2020	16.07.2020	Köln	150	25	low grade serous	no
15.07.2020	16.07.2020	Köln	151	35	low grade serous	yes
15.07.2020	16.07.2020	Köln	152	31	missing	yes
15.07.2020	16.07.2020	Köln	153	40	missing	yes
15.07.2020	16.07.2020	Köln	154	34	missing	no
15.07.2020	16.07.2020	Köln	155	37	missing	yes	MSH2	del Ex7, c.(1076+1_1077-1)_(1276+1_1277-1)del	large rearrangement	Pathogenic	Pathogenic (2)	VCV000433906.3
15.07.2020	16.07.2020	Köln	156	34	missing	yes
15.07.2020	16.07.2020	Köln	157	34	missing	yes	MUTYH	c.933+3A>C	splice variant	Pathogenic	Pathogenic (18); Uncertain significance (1)	VCV000135992.50
15.07.2020	16.07.2020	Köln	158	40	missing	yes
15.07.2020	16.07.2020	Köln	159	37	missing	no
15.07.2020	16.07.2020	Köln	160	39	missing	no
15.07.2020	16.07.2020	Köln	161	30	missing	yes
15.07.2020	16.07.2020	Köln	162	25	missing	yes
15.07.2020	16.07.2020	Köln	163	39	missing	yes	FANCM	c.1972C>T	p.(Arg658*)	Pathogenic	Pathogenic (4); Likely pathogenic (2)	VCV000444327.26
15.07.2020	16.07.2020	Köln	164	34	missing	no
15.07.2020	16.07.2020	Köln	165	38	missing	yes
15.07.2020	16.07.2020	Köln	166	40	missing	yes
15.07.2020	16.07.2020	Köln	167	25	mucinous	yes
15.07.2020	16.07.2020	Köln	168	19	mucinous	no
15.07.2020	16.07.2020	Köln	169	26	mucinous	yes
15.07.2020	16.07.2020	Köln	170	23	mucinous	no
15.07.2020	16.07.2020	Köln	171	23	mucinous	yes
15.07.2020	16.07.2020	Köln	172	24	mucinous	no
15.07.2020	16.07.2020	Köln	173	32	mucinous	yes
15.07.2020	16.07.2020	Köln	174	35	mucinous	no
15.07.2020	16.07.2020	Köln	175	28	mucinous	no
15.07.2020	16.07.2020	Köln	176	29	mucinous	yes
15.07.2020	16.07.2020	Köln	177	36	mucinous	yes
15.07.2020	16.07.2020	Köln	178	22	mucinous	no
15.07.2020	16.07.2020	Köln	179	24	mucinous	yes
15.07.2020	16.07.2020	Köln	180	26	mucinous	yes
15.07.2020	16.07.2020	Köln	181	25	mucinous	no	MUTYH	c.1147del	p.(Ala385Profs*23)	Pathogenic	Likely pathogenic​ (1)	VCV000981835.1
15.07.2020	16.07.2020	Köln	182	39	mucinous	no
15.07.2020	16.07.2020	Köln	183	32	mucinous	yes
15.07.2020	16.07.2020	Köln	184	23	mucinous	no
15.07.2020	16.07.2020	Köln	185	26	mucinous	yes
15.07.2020	16.07.2020	Köln	186	34	mucinous	yes
15.07.2020	16.07.2020	Köln	187	23	mucinous	no
15.07.2020	16.07.2020	Köln	188	39	mucinous	yes
15.07.2020	16.07.2020	Köln	189	28	mucinous	no
15.07.2020	16.07.2020	Köln	190	20	mucinous	yes
15.07.2020	16.07.2020	Köln	191	26	mucinous	yes
15.07.2020	16.07.2020	Köln	192	34	mucinous	yes
15.07.2020	16.07.2020	Köln	193	35	mucinous	no
15.07.2020	16.07.2020	Köln	194	31	others/unspecified	no
15.07.2020	16.07.2020	Köln	195	26	others/unspecified	no
15.07.2020	16.07.2020	Köln	196	23	others/unspecified	no
15.07.2020	16.07.2020	Köln	197	34	others/unspecified	no
15.07.2020	16.07.2020	Köln	198	32	others/unspecified	yes	RAD51C	del Ex5, c.(705+1_706-1)_(837+1_838-1)del	p.(Arg237_Val280del)	Likely pathogenic	/	/
15.07.2020	16.07.2020	Köln	199	31	others/unspecified	yes
15.07.2020	16.07.2020	Köln	200	27	others/unspecified	no
15.07.2020	16.07.2020	Köln	201	36	others/unspecified	no
15.07.2020	16.07.2020	Köln	202	34	others/unspecified	yes
15.07.2020	16.07.2020	Köln	203	33	others/unspecified	yes
15.07.2020	16.07.2020	Köln	204	16	others/unspecified	no
15.07.2020	16.07.2020	Köln	205	33	others/unspecified	yes
15.07.2020	16.07.2020	Köln	206	23	others/unspecified	yes
			Patient characteristics and germline test results
